# Supplementary material for: Knowledge and Attitudes Are Related to Selected Salt-Specific Behaviours among Australian Parents
Source: Nutrients. 2018 Jun 4;10(6):720. doi: 10.3390/nu10060720 (PMC6024726; doi:10.3390/nu10060720)
Supplement: Supplementary file 1 [file nutrients-10-00720-s001.zip]

Archive with 5 entries (4 files):
- nutrients-305111-SI/
- nutrients-305111-SI/Supplementary file 1-questionnaire.docx
- nutrients-305111-SI/Table S1.docx
- nutrients-305111-SI/Table S2.docx
- nutrients-305111-SI/Table S3.docx
